# Supplementary material for: Clinical Significance and the Role of Guanylate-Binding Protein 5 in Oral Squamous Cell Carcinoma
Source: Cancers (Basel). 2021 Aug 11;13(16):4043. doi: 10.3390/cancers13164043 (PMC8394330; doi:10.3390/cancers13164043)
Supplement: Supplementary file 1 [file cancers-13-04043-s001.zip]

Archive with 1 entries (1 files):
- cancers-1279263-supplementary.pdf
